# Supplementary material for: Identification and Analysis of Glioblastoma Biomarkers Based on Single Cell Sequencing
Source: Front Bioeng Biotechnol. 2020 Mar 5;8:167. doi: 10.3389/fbioe.2020.00167 (PMC7066068; doi:10.3389/fbioe.2020.00167)
Supplement: TABLE S1 — The top 100 mRMR genes. [file Table_1.XLSX]

## Sheet: mRMR
Order	Name	Score
1	TMSB4X	0.089
2	IPCEF1	0.045
3	MTSS1	0.042
4	S100A10	0.046
5	HTRA1	0.043
6	DHRS9	0.045
7	TPI1	0.041
8	SNX22	0.039
9	FCGBP	0.036
10	TMSB10	0.037
11	CCL3	0.038
12	SLC6A1	0.037
13	SMOC1	0.035
14	SEC61G	0.035
15	TGFBI	0.034
16	CDR1	0.034
17	VIM	0.035
18	ATP1A2	0.032
19	RPL41	0.031
20	EGR3	0.031
21	OMG	0.032
22	LDHA	0.032
23	P2RY12	0.031
24	SPOCK1	0.031
25	NAMPT	0.03
26	C1QL2	0.03
27	PTN	0.03
28	CCL4	0.03
29	PDZD2	0.03
30	LGALS1	0.03
31	CLDN10	0.03
32	SOX10	0.029
33	GFAP	0.028
34	S100A6	0.028
35	RPL36	0.027
36	TNR	0.028
37	FMNL3	0.027
38	MEGF11	0.027
39	C3AR1	0.027
40	WWTR1	0.027
41	HMGN2	0.026
42	NKAIN4	0.027
43	PLD4	0.026
44	CD44	0.026
45	PLVAP	0.025
46	ATCAY	0.026
47	SERF2	0.025
48	SCG3	0.026
49	HIF3A	0.025
50	ANXA2	0.025
51	PLLP	0.025
52	B3GNT5	0.025
53	CHCHD2	0.025
54	GLDN	0.025
55	GPR17	0.025
56	CACNA1A	0.025
57	GAPDH	0.025
58	GFRA1	0.025
59	IL1B	0.025
60	BRI3	0.025
61	EHD3	0.025
62	ANXA1	0.024
63	RPLP2	0.024
64	CA10	0.025
65	DUSP6	0.024
66	BTG1	0.024
67	MDK	0.024
68	PDGFRA	0.025
69	MCF2L	0.024
70	MT2A	0.024
71	APOD	0.025
72	XIRP1	0.024
73	RPS2	0.024
74	HIP1R	0.024
75	ST6GAL1	0.024
76	RPL35	0.024
77	AGXT2L1	0.024
78	CNTN1	0.024
79	MYL6	0.024
80	F13A1	0.024
81	CSPG4	0.023
82	CSGALNACT1	0.023
83	PDE3B	0.023
84	VSTM2B	0.023
85	PPIA	0.023
86	SLC16A10	0.023
87	ITM2B	0.023
88	CSTB	0.023
89	IGFBP2	0.023
90	NDN	0.023
91	CX3CR1	0.023
92	TAGLN2	0.023
93	OPCML	0.023
94	RPL23	0.023
95	EDIL3	0.023
96	RPS15	0.023
97	EGR2	0.023
98	SCD5	0.022
99	ABCC3	0.022
100	RPLP1	0.022
